# Supplementary material for: Bioactive Potential of Protein Extracts Derived from Dried Wolffia globosa on In Vitro Antioxidant Activities and Pro-Inflammatory Cytokine Production
Source: Molecules. 2025 Oct 15;30(20):4092. doi: 10.3390/molecules30204092 (PMC12566428; doi:10.3390/molecules30204092)
Supplement: Supplementary file 1 [file molecules-30-04092-s001.zip]

Archive with 1 entries (1 files):
- molecules-3925189-supplementary.pdf
